# Supplementary material for: Asparagine Synthetase-Mediated l-Asparagine Metabolism Disorder Promotes the Perineural Invasion of Oral Squamous Cell Carcinoma
Source: Front Oncol. 2021 Mar 10;11:637226. doi: 10.3389/fonc.2021.637226 (PMC7987891; doi:10.3389/fonc.2021.637226)
Supplement: Supplementary file 2 [file Table_2.xlsx]

## Sheet: PNI ALL
Raw data of amino acids concentration in PNI
Amino Acid	Patient #01	Patient #02	Patient #03	Patient #04	Patient #05	Patient #06	Patient #07	Patient #08	Patient #09	Patient #10	Patient #11	Patient #12	Patient #13	Patient #14	Patient #15	Patient #16	Patient #17	Patient #18	Patient #19	Patient #20
L-Phenylalanine	199.631	182.091	120.042	153.284	215.689	148.538	249.65	218.787	217.589	356.443	236.418	399.746	259.438	351.251	184.953	539.944	300.056	492.448	373.421	295.207
L-Tryptophan	53.6098	72.0138	23.8018	33.164	56.7697	35.3112	31.3311	48.0249	4.90327	94.2915	15.3752	78.4125	63.5134	49.899	36.9592	107.971	80.7109	127.11	83.7343	70.5769
L-Valine	746.663	832.924	245.728	389.968	677.108	422.683	542.585	582.099	486.659	1601.3	612.195	623.191	657.389	868.707	362.639	1335.46	774.918	1238	863.723	581.855
L-Methionine	81.7921	92.6317	46.9847	73.0113	150.383	83.6398	183.362	142.378	150.642	175.328	163.956	301.489	223.155	299.359	110.801	434.464	215.446	456.14	300.983	211.981
4-Aminobutyric acid	8.13629	17.939	7.21868	4.82012	13.7225	8.70948	17.0218	10.0782	17.5891	16.1152	20.2514	7.25566	6.09198	15.1473	8.35857	17.7507	13.2667	23.8604	37.6586	12.8557
L-Proline	855.645	681.179	329.783	460.38	567.73	501.723	475.139	846.358	543.818	1116.63	613.18	767.463	665.372	851.019	816.761	1085	811.894	1239.83	860.468	672.694
L-Tyrosine	209.872	221.444	93.9418	132.813	270.689	174.346	312.058	263.163	252.349	428.525	320.948	476.228	378.213	384.603	151.797	745.335	394.601	713.292	534.441	348.366
Beta-Alanine	10.2923	11.8877	16.858	24.3585	14.1977	7.40338	8.82749	21.1024	12.1785	21.4545	19.7603	12.1404	12.5599	32.2269	28.3584	10.3312	23.0945	23.9397	15.2181	14.1733
4-Hydroxyproline	80.1214	73.2161	46.1286	68.6757	44.4715	60.8252	47.7974	65.3834	38.7577	110.579	51.0889	61.7061	51.1071	68.5815	49.1127	60.7393	52.3974	107.862	112.292	48.6101
L-Threonine	519.303	529.168	338.034	482.719	509.931	338.033	461.778	633.443	469.84	649.938	612.182	849.687	559.837	797.995	518.301	1010.51	701.808	1016.34	888.058	526.142
L-Aspartic acid	894.789	1041.88	435.595	292.073	1148.89	788.86	1036.49	1221.35	1379.08	795.956	1222.55	748.966	843.451	1014.15	278.363	1219.08	1058	1593.15	904.401	715.07
L-Asparagine	212.259	126.313	200.207	247.991	189.709	159.628	232.538	199.094	227.211	243.475	270.295	424.125	240.854	271.073	276.065	538.843	266.635	676.443	463.61	291.454
L-Citrulline	75.1767	214.224	21.316	71.2119	419.535	48.5816	51.499	220.165	231.348	414.387	67.9297	142.078	40.5962	384.037	45.3131	146.792	126.986	92.5322	120.742	74.7685
1-Methyl-L-histidine	23.1481	25.2846	4.80287	8.94825	11.5566	11.4603	7.36459	15.1455	9.74396	39.9691	8.26653	7.56758	6.45313	15.8247	4.46913	9.27601	16.0332	21.1556	25.452	5.1798
3-Methyl-L-histidine	17.4319	59.2226	0.890544	3.77943	5.2802	4.58239	1.57162	2.93209	1.95124	43.4349	4.04604	2.19221	4.87457	11.1559	1.06414	24.8259	4.8172	4.91884	17.1386	1.86553
L-Ornithine	41.038	74.7092	24.6765	48.9561	151.499	58.0757	34.883	68.5849	87.565	119.36	38.0818	59.519	58.0741	78.644	30.9051	73.0517	42.693	59.7425	58.8851	28.6396
5-Hydroxylysine	1.08904	1.29934	0.899482	0.8	1.53313	1.52776	1.82381	1.86182	1.64685	1.95086	1.29689	1.74389	2.97302	1.65736	0.8	3.437	2.09687	5.97301	2.06906	3.65126
Glycine	3292.28	3111.46	1351.82	2260.53	2673.74	1996.22	2859.62	2062.87	2844.57	4343.65	3029.51	2866.67	2277.27	2595.86	1095.14	4103.72	1996.56	4662.46	3652.11	2046.9
L-Alanine	3979.18	3283.26	2071.89	2710.88	3455.12	2842.51	1935.4	3585.09	2241.1	3721.38	3582.11	3559.32	2753.86	5267.25	4303.62	3509.46	3771.55	3762.17	3243.55	2418.53
L-Arginine	126.508	82.9606	64.1049	116.944	127.356	161.379	277.952	147.846	171.345	206.053	238.22	416.861	358.753	293.14	154.787	793.473	310.967	651.37	523.253	272.708
L-Glutamic acid	4160.82	6332.23	1791.03	2284.2	4384.65	2954.54	3675.57	4804.24	4280.16	5111.12	4778.21	2717.71	2481.95	4078.56	1450.89	4272.99	3593.15	6564.72	4688.99	2827.13
L-Glutamine	1282.94	2548.44	1985.53	3409.86	2195.26	2873.9	1691.42	1462.81	948.969	4488	2717.94	3759.06	1823.18	2475.24	3140.52	3515.31	2625.57	2909.55	3097.15	1231.56
L-Histidine	278.16	357.19	94.5131	269.568	257.861	192.552	223.694	290.628	213.765	536.773	299.536	320.998	282.605	426.07	269.324	501.83	448.045	580.224	505.976	258.471
L-Lysine	558.655	1100.8	357.354	555.204	1667.81	804.386	1221.76	874.718	1072.62	1117.29	877.086	1715.84	1590.9	1553.22	700.66	3223.74	1341.85	2339.27	1530.54	1067.43
L-Serine	792.855	882.885	285.069	630.297	738.587	525.218	871.853	701.166	857.803	889.592	848.516	1452.69	1050.99	1307.52	494.558	2105.44	1183.49	1771.08	1442.89	855.856
